# Supplementary material for: A 4D-Printable Photocurable Resin Derived from Waste Cooking Oil with Enhanced Tensile Strength
Source: Molecules. 2024 May 6;29(9):2162. doi: 10.3390/molecules29092162 (PMC11085575; doi:10.3390/molecules29092162)
Supplement: Supplementary file 1 [file molecules-29-02162-s001.zip]

Archive with 2 entries (2 files):
- Supplementary Materials.pdf
- Video S1. Video presentation of a shape memory cycle of a 4D-printed radish roots of A2 resin..mp4
